# Supplementary material for: How do we reach the girls and women who are the hardest to reach? Inequitable opportunities in reproductive and maternal health care services in armed conflict and forced displacement settings in Colombia
Source: PLoS One. 2018 Jan 18;13(1):e0188654. doi: 10.1371/journal.pone.0188654 (PMC5773007; doi:10.1371/journal.pone.0188654)
Supplement: S1 Fig — https://www.minsalud.gov.co/sites/rid/Lists/BibliotecaDigital/RIDE/VS/ED/GCFI/PA%20seguimiento%20v%C3%ADctimas.zip. (XLSX) [file pone.0188654.s001.xlsx]

## Sheet: Sheet4
Depto	GWV armed conflict	Proportion (%) GWV armed conflict	Rate GWV armed conflict * 1000	Population_GW 2014	Unsatisfied Basic Needs_2005 CENSUS	Barriers (%) health care access_2005 CENSUS	Literacy_2005 CENSUS	Unemployment_2014_GEIH	Multidimensional poverty_2005	Multidimensional poverty_2005 RURAL	poverty 2014 GEIH	Newborn with 4 visitts or + antenatal control_2010	Skilled birth attend_2010	anticonceptive methods_DHS 2010
QUINDIO	8123	2.83836	28.3836	286186	16.2023	7.08	14.5	13.5	59.15	90.65	31.7	94.62	99.44	84
CALDAS	53315	10.5874	105.874	503570	17.7638	6.13	15.6	8.8	66.71	89.87	29.2	91.83	99.11	86
HUILA	64015	11.2676	112.676	568131	32.6216	7.51	20.6	8.1	41.61	59.84	43.9	91.48	98.62	81
SANTANDER	76077	7.3333	73.333	1037418	21.9316	6.71	16.2	6.5	37.54	41.72	19.6	90.81	99.45	82
VALLE DEL CAUCA	163944	6.96562	69.6562	2353617	15.6756	5.45	12.1	11.7	74.95	88.67	22.7	90.64	99.05	81
ANTIOQUIA	652732	20.0119	200.119	3261716	22.9596	5.3	18.3	9.4	47.33	79.99	24.3	90.18	99.25	82
CESAR	163323	32.0915	320.915	508929	44.7283	6.24	32	9.3	58.03	79.71	40.9	88.74	99.3	71
SAN ANDRES	45	0.118175	1.18175	38079	40.8435	1.9	3.7	9.1	76.34	88.38	28.5	88.33	100	70
BOGOTA	10027	0.249513	2.49513	4018621	9.20301	4.29	7.9	8.7	54.87	77.94	10.1	88.31	99.8	81
BOYACA	16517	2.5961	25.961	636223	30.7651	6.87	21.4	7.5	70.84	90.45	38.2	88.02	98.96	83
TOLIMA	125111	17.8556	178.556	700682	29.8494	7.87	22.4	9.7	78.83	92.16	32.5	87.74	97.36	78
RISARALDA	26863	5.53076	55.3076	485702	17.4672	5.69	14.1	12.3	56.74	82.97	23.3	87.68	95.07	84
CUNDINAMARCA	50363	3.80675	38.0675	1322992	21.3016	4.38	15.3	8.4	70.59	86.38	16.9	87.67	99.62	83
NARINO	172256	20.0714	200.714	858217	43.7896	11.5	25	10.5	73.1	91.93	42.9	86.18	98.44	84
CAUCA	156163	23.1519	231.519	674516	46.6151	13.91	23	10.8	85.79	96	54.2	85.12	95.47	79
CORDOBA	140772	16.7687	167.687	839491	59.0921	6.81	37.6	6.8	69.68	89.65	46.3	84.49	99.05	70
NORTE DE SANTANDER	100336	14.8042	148.042	677752	30.428	8	23.1	12.2	54.59	82.43	39.9	84.24	97.66	78
ATLANTICO	10888	0.884635	8.84635	1230790	24.7375	4.3	15.5	7.6	62.84	89.51	28.6	83.61	99.92	74
ARAUCA	54699	42.4329	424.329	128907	35.9102	5.66	26.7	9.1	24.3	61.78	28.5	83.25	92.09	79
SUCRE	105144	25.284	252.84	415852	54.8564	5.91	38.6	8.4	73.82	51.22	43.9	82.57	99.1	70
MAGDALENA	177511	28.7612	287.612	617189	47.6832	7.32	30.5	7.1	41.2	68.3	48.1	82.23	99.47	72
META	98975	21.0075	210.075	471141	25.0321	7.8	16.7	10.3	44.99	77.18	23.3	81.03	99.41	79
PUTUMAYO	101690	60.4247	604.247	168292	36.0083	16.3	20.2	9.1	38.78	58.88	28.5	77.3	94.98	82
CAQUETA	131598	56.0557	560.557	234763	41.7238	11.21	26.9	7.6	79.64	93.2	39	77.2	90.12	77
LA GUAJIRA	56790	12.0918	120.918	469657	65.2305	8.91	48.8	6.1	68.66	84.14	53	74.92	97.83	62
CASANARE	25543	14.812	148.12	172448	35.5451	4.84	18.6	9.1	41.38	60.58	28.5	71.27	98.43	81
CHOCO	133411	53.8817	538.817	247600	79.1903	19.43	41.7	12.4	79.72	96.76	65.9	66.14	91.83	66
GUAVIARE	34299	65.6679	656.679	52231	39.8879	5.92	31.3	9.1	58.2	86.72	28.5	47.1	80.89	82
VICHADA	8712	25.1908	251.908	34584	66.95	10.6	38.9	9.1	84.26	95.63	28.5	47.1	80.89	76
GUAINIA	2827	14.3089	143.089	19757	60.62	7.4	33.6	9.1	51.06	75.04	28.5	47.1	80.89	68
AMAZONAS	998	2.67152	26.7152	37357	44.4097	6.71	21.7	9.1	44.29	74.62	28.5	47.1	80.89	64
VAUPES	3973	18.5593	185.593	21407	54.77	8.6	41.1	9.1	77.83	76.8	28.5	47.1	80.89	59
BOLIVAR	225513	21.7614	217.614	1036300	46.6047	5.12	28.6	6.4	46.1	72.58	39.9	86.67	99.5	74

## Sheet: H & M
Sex/year	1985-2006	2007	2008	2009	2010	2011	2012	2013	2014	Total victims armed conflict	Percentaje (%) overall population	General Population DANE projectios
Women		6.024
05 - Antioquia		243	2721	3973	6088	4516	6546	7565	7312	652732
08 - Atlántico		17	22	34	35	56	64	98	118	10888
11 - Bogotá, D.C.		19	28	32	52	35	126	92	127	10027
13 - Bolívar		228	445	637	859	1046	1732	2061	3894	225513
15 - Boyacá		42	54	79	101	86	183	204	232	16517
17 - Caldas		109	156	185	383	237	362	572	592	53315
18 - Caquetá		320	347	377	642	686	1511	1511	1671	131598
19 - Cauca		145	296	560	847	877	1121	1644	1844	156163
20 - Cesar		180	241	313	486	559	1244	1425	1586	163323
23 - Córdoba		575	781	1604	2290	1688	1756	1569	1600	140772
25 - Cundinamarca		74	147	194	363	276	637	536	634	50363
27 - Chocó		168	585	1079	2424	1780	1863	2163	2780	133411
41 - Huila		167	204	290	458	372	934	987	1066	64015
44 - La Guajira		56	141	131	173	189	312	457	615	56790
47 - Magdalena		203	256	345	364	401	757	1077	1689	177511
50 - Meta		326	457	597	765	687	1218	1424	1525	98975
52 - Nariño		561	794	880	1180	1089	1995	2318	2727	172256
54 - Norte de Santander		257	290	409	576	530	910	1050	1263	100336
63 - Quindio		27	24	53	111	60	85	117	156	8123
66 - Risaralda		119	89	175	395	168	312	387	435	26863
68 - Santander		189	233	347	522	372	855	1014	1136	76077
70 - Sucre		164	214	377	370	481	757	939	1328	105144
73 - Tolima		304	278	461	932	700	1344	1581	1723	125111
76 - Valle del Cauca		161	427	681	1171	1020	1285	1509	1602	163944
81 - Arauca		167	231	334	520	320	543	722	800	54699
85 - Casanare		120	129	215	179	129	255	348	362	25543
86 - Putumayo		300	408	477	754	656	953	1188	1453	101690
88 - Archipiélago de San Andrés, Providencia y Santa Catalina										45
91 - Amazonas		1	6	12	13	5	21	22	23	998
94 - Guainía		20	44	14	24	23	58	41	71	2827
95 - Guaviare		365	578	481	584	411	505	691	745	34299
97 - Vaupés		16	11	19	45	28	46	44	59	3973
99 - Vichada		72	77	61	95	66	127	156	165	8712
-1 - NO DEFINIDO		268	423	511	766	563	771	903	1085	99832
-1 - NO REPORTADO		41	31	47	77	47	81	108	113	9654
Women	3073737	6024	11168	15984	24644	20159	31269	36523	42531	3262039	13.5185	24130117		188302
1 - Colombia		5834	11487	17201	26041	19831	24932	28176	30371	2904773	#DIV/0!
-1 - NO DEFINIDO		251	412	529	730	523	495	597	649	98578	#DIV/0!
-1 - NO REPORTADO		34	52	67	73	54	51	86	90	9282	#DIV/0!
Man	2844067	6119	11951	17797	26844	20408	25478	28859	31110	3012633	12.8025	23531670		168566
Total	5917804	12143	23119	33781	51488	40567	56747	65382	73641	6274672	13.165	47661787		356868

## Sheet: Mujeres 2007-2014
Row Labels	2007	2008	2009	2010	2011	2012	2013	2014	Grand Total
FEMENINO	5498	10309	14947	23191	18994	29658	34664	40411	3095895
1 - Colombia	5427	10219	14819	22968	18847	29423	34374	40052	3062926
05 - Antioquia	243	2721	3973	6088	4516	6546	7565	7312	652732
08 - Atlántico	17	22	34	35	56	64	98	118	10888
11 - Bogotá, D.C.	19	28	32	52	35	126	92	127	10027
13 - Bolívar	228	445	637	859	1046	1732	2061	3894	225513
15 - Boyacá	42	54	79	101	86	183	204	232	16517
17 - Caldas	109	156	185	383	237	362	572	592	53315
18 - Caquetá	320	347	377	642	686	1511	1511	1671	131598
19 - Cauca	145	296	560	847	877	1121	1644	1844	156163
20 - Cesar	180	241	313	486	559	1244	1425	1586	163323
23 - Córdoba	575	781	1604	2290	1688	1756	1569	1600	140772
25 - Cundinamarca	74	147	194	363	276	637	536	634	50363
27 - Chocó	168	585	1079	2424	1780	1863	2163	2780	133411
41 - Huila	167	204	290	458	372	934	987	1066	64015
44 - La Guajira	56	141	131	173	189	312	457	615	56790
47 - Magdalena	203	256	345	364	401	757	1077	1689	177511
50 - Meta	326	457	597	765	687	1218	1424	1525	98975
52 - Nariño	561	794	880	1180	1089	1995	2318	2727	172256
54 - Norte de Santander	257	290	409	576	530	910	1050	1263	100336
63 - Quindio	27	24	53	111	60	85	117	156	8123
66 - Risaralda	119	89	175	395	168	312	387	435	26863
68 - Santander	189	233	347	522	372	855	1014	1136	76077
70 - Sucre	164	214	377	370	481	757	939	1328	105144
73 - Tolima	304	278	461	932	700	1344	1581	1723	125111
76 - Valle del Cauca	161	427	681	1171	1020	1285	1509	1602	163944
81 - Arauca	167	231	334	520	320	543	722	800	54699
85 - Casanare	120	129	215	179	129	255	348	362	25543
86 - Putumayo	300	408	477	754	656	953	1188	1453	101690
88 - Archipiélago de San Andrés, Providencia y Santa Catalina									45
91 - Amazonas	1	6	12	13	5	21	22	23	998
94 - Guainía	20	44	14	24	23	58	41	71	2827
95 - Guaviare	365	578	481	584	411	505	691	745	34299
97 - Vaupés	16	11	19	45	28	46	44	59	3973
99 - Vichada	72	77	61	95	66	127	156	165	8712
-1 - NO DEFINIDO	268	423	511	766	563	771	903	1085	99832
-1 - NO REPORTADO	41	31	47	77	47	81	108	113	9654

## Sheet: ultima situacion
Row Labels	yea_2014
05 - Antioquia	652732
08 - Atlántico	10888
11 - Bogotá, D.C.	10027
13 - Bolívar	225513
15 - Boyacá	16517
17 - Caldas	53315
18 - Caquetá	131598
19 - Cauca	156163
20 - Cesar	163323
23 - Córdoba	140772
25 - Cundinamarca	50363
27 - Chocó	133411
41 - Huila	64015
44 - La Guajira	56790
47 - Magdalena	177511
50 - Meta	98975
52 - Nariño	172256
54 - Norte de Santander	100336
63 - Quindio	8123
66 - Risaralda	26863
68 - Santander	76077
70 - Sucre	105144
73 - Tolima	125111
76 - Valle del Cauca	163944
81 - Arauca	54699
85 - Casanare	25543
86 - Putumayo	101690
88 - Archipiélago de San Andrés, Providencia y Santa Catalina	45
91 - Amazonas	998
94 - Guainía	2827
95 - Guaviare	34299
97 - Vaupés	3973
99 - Vichada	8712
